# Supplementary material for: Study on the Calcium Transport-Promoting Property and Mechanism of the Peptide–Calcium Complex DEEENDQVK–Ca Based on a Caco-2 Monolayer Model
Source: Foods. 2025 Sep 6;14(17):3119. doi: 10.3390/foods14173119 (PMC12428237; doi:10.3390/foods14173119)
Supplement: Supplementary file 1 [file foods-14-03119-s001.zip]

Archive with 1 entries (1 files):
- foods-3795481-supplementary.pdf
